# Supplementary material for: Rapid Control of a SARS-CoV-2 B.1.617.2 (Delta) Variant COVID-19 Community Outbreak: The Successful Experience in Pingtung County of Taiwan
Source: Int J Environ Res Public Health. 2022 Jan 27;19(3):1421. doi: 10.3390/ijerph19031421 (PMC8834902; doi:10.3390/ijerph19031421)
Supplement: Supplementary file 1 [file ijerph-19-01421-s001.zip]

Archive with 1 entries (1 files):
- ijerph-1546746-supplementary.pdf
